# Supplementary material for: A Mother’s Story, Mitogenome Relationships in the Genus Rupicapra
Source: Animals (Basel). 2021 Apr 9;11(4):1065. doi: 10.3390/ani11041065 (PMC8069603; doi:10.3390/ani11041065)
Supplement: Supplementary file 1 [file animals-11-01065-s001.zip]

Archive with 2 entries (2 files):
- animals-1143509_SupplementaryR1.docx
- SuppTab2.xlsx
