# Supplementary material for: A Mother’s Story, Mitogenome Relationships in the Genus Rupicapra
Source: Animals (Basel). 2021 Apr 9;11(4):1065. doi: 10.3390/ani11041065 (PMC8069603; doi:10.3390/ani11041065)
Supplement: Supplementary file 1 [file animals-11-01065-s001.zip › SuppTab2.xlsx]

## Sheet: CDS_Rupicapra
Table S2. Variability among Rupicapra subspecies for each gene.
Gene	N	bp	GC content	N haplotypes	S	π	h (±SD)	Fs	SS/NSS
ATP6	14	663	0.401	9	41	0.02231	0.912 (0.059)	1.685	0.311573
R. p. pyrenaica	2	663	0.405	2	1	0.00151	1.000 (0.500)	0	0.316338
R. p. ornata	1	663							0.317812
R. pyrenaica	4	663	0.403	4	21	0.016	1.000 (0.177)	0.409	0.317155
R. r. balcanica	1	663
R. r. cartusiana	1	663							0.316918
R. r. hybrids	2	663	0.4	1					0.316918
R. r. rupicapra	3	663	0.402	2	2	0.002	0.667 (0.314)	1.061	0.316052
R. r. tatrica	2	663	0.401	1					0.315606
R. rupicapra	10	663	0.4	5	29	0.01019	0.822 (0.097)	2.401	0.309759
ATP8	14	198	0.346	5	14	0.02803	0.736 (0.107)	3.097	0.264263
R. p. pyrenaica	2	198	0.376	2	1	0.00505	1.000 (0.500)	0	0.266234
R. p. ornata	1	198
R. pyrenaica	4	198	0.372	3	8	0.02104	0.833 (0.222)	1.225	0.273493
R. r. balcanica	1	198
R. r. cartusiana	1	198
R. r. hybrids	2	198	0.333	1					0.273095
R. r. rupicapra	3	198	0.333	1					0.273095
R. r. tatrica	2	198	0.328	1					0.277265
R. rupicapra	10	198	0.335	3	10	0.01145	0.511 (0.164)	2.304	0.262953
COX1	14	1535	0.423	8	92	0.02231	0.901 (0.058)	6.482	0.284563
R. p. pyrenaica	2	1535	0.42	2	1	0.00065	1.000 (0.500)	0	0.281773
R. p. ornata	1	1535
R. pyrenaica	4	1535	0.419	3	48	0.01564	0.833 (0.222)	4.159	0.282126
R. r. balcanica	1	1535
R. r. cartusiana	1	1535
R. r. hybrids	2	1535	0.425	1
R. r. rupicapra	3	1535	0.426	2	3	0.0013	0.667 (0.314)	1.609	0.285837
R. r. tatrica	2	1535	0.427	1
R. rupicapra	10	1535	0.425	5	73	0.01089	0.822 (0.097)	5.595	0.285535
COX2	14	684	0.403	5	21	0.01224	0.736 (0.107)	4.842	0.327485
R. p. pyrenaica	2	684	0.401	2	1	0.00146	1.000 (0.500)	0	0.327485
R. p. ornata	1	684
R. pyrenaica	4	684	0.399	3	12	0.00902	0.833 (0.222)	1.835	0.327485
R. r. balcanica	2	684							0.327485
R. r. cartusiana	1	684
R. r. hybrids	2	684	0.405	1					0.327485
R. r. rupicapra	3	684	0.406	2	1	0.00097	0.667 (0.314)	0.201	0.327485
R. r. tatrica	2	684	0.405	1					0.327485
R. rupicapra	10	684	0.404	3	10	0.00315	0.511 (0.164)	2.172	0.327485
COX3	14	765	0.457	7	35	0.0164	0.901 (0.046)	3.55	0.317398
R. p. pyrenaica	2	765	0.454	2	1	0.00131	1.000 (0.500)	0	0.317081
R. p. ornata	1
R. pyrenaica	4	765	0.456	3	18	0.01176	0.833 (0.222)	2.449	0.317648
R. r. balcanica	1	765
R. r. cartusiana	1
R. r. hybrids	2	765	0.457	2	1	0.00131	1.000 (0.500)	0	0.317444
R. r. rupicapra	3	765	0.458	2	2	0.00174	0.667 (0.314)	1.061	0.317194
R. r. tatrica	2	765	0.456	1					0.316695
R. rupicapra	10	765	0.457	5	28	0.00889	0.844 (0.080)	2.42	0.317308
cytb	14	1139	0.428	8	76	0.02594	0.901 (0.058)	5.759	0.301511
R. p. pyrenaica	2	1139	0.432	2	1	0.00088	1.000 (0.500)	0	0.303152
R. p. ornata	1
R. pyrenaica	4	1139	0.429	3	33	0.01463	0.833 (0.222)	3.504	0.28463
R. r. balcanica	1	1139
R. r. cartusiana	1
R. r. hybrids	2	1139	0.428	1					0.287656
R. r. rupicapra	3	1139	0.428	2	9	0.00527	0.667 (0.314)	3.296	0.284107
R. r. tatrica	2	1139	0.428	1					0.288137
R. rupicapra	10	1139	0.428	5	55	0.01255	0.822 (0.097)	4.962	0.301094
ND1	14	950	0.425	8	65	0.02556	0.901 (0.058)	4.851	0.293492
R. p. pyrenaica	2	950	0.431	2	1	0.00105	1.000 (0.500)	0	0.297439
R. p. ornata	1
R. pyrenaica	4	950	0.43	3	34	0.01789	0.833 (0.222)	3.539	0.295825
R. r. balcanica	1	950
R. r. cartusiana	1
R. r. hybrids	2	950	0.425	1					0.292733
R. r. rupicapra	3	950	0.422	2	4	0.00281	0.667 (0.314)	2.022	0.292328
R. r. tatrica	2	950	0.422	1					0.292733
R. rupicapra	11	950	0.424	5	46	0.0109	0.822 (0.097)	3.768	0.292557
ND2	14	1024	0.366	7	59	0.02214	0.879 (0.058)	6.297	0.290575
R. p. pyrenaica	2	1024	0.364	1					0.291129
R. p. ornata	1	1024
R. pyrenaica	4	1024	0.366	2	30	0.01465	0.500 (0.265)	6.703	0.291129
R. r. balcanica	1	1024
R. r. cartusiana	1	1024
R. r. hybrids	2	1024	0.366	1
R. r. rupicapra	3	1024	0.365	2	4	0.0026	0.667 (0.314)	2.022	0.289322
R. r. tatrica	2	1024	0.367	1
R. rupicapra	10	1024	0.366	5	42	0.00979	0.822 (0.097)	3.655	0.290363
ND3	14	346	0.424	5	18	0.02093	0.846 (0.051)	4.179	0.343144
R. p. pyrenaica	2	346	0.431	1					0.345921
R. p. ornata	1	346
R. pyrenaica	4	346	0.431	2	9	0.01301	0.500 (0.265)	3.777	0.344138
R. r. balcanica	1	346
R. r. cartusiana	1	346
R. r. hybrids	2	346	0.419	1
R. r. rupicapra	3	346	0.419	2	2	0.00385	0.667 (0.314)	1.061	0.342412
R. r. tatrica	2	346	0.428	1
R. rupicapra	10	346	0.422	4	10	0.00873	0.778 (0.091)	1.567	0.342778
ND4	14	1377	0.415	8	74	0.02091	0.901 (0.058)	5.635	0.286796
R. p. pyrenaica	2	1377	0.409	2	3	0.00218	1.000 (0.500)	1.099	0.286519
R. p. ornata	1	1377
R. pyrenaica	4	1377	0.41	3	35	0.01283	0.833 (0.222)	3.607	0.286615
R. r. balcanica	1	1377
R. r. cartusiana	1	1377
R. r. hybrids	2	1377	0.418	1
R. r. rupicapra	3	1377	0.417	2	6	0.0029	0.667 (0.314)	2.639	0.286387
R. r. tatrica	2	1377	0.417	1
R. rupicapra	10	1377	0.417	5	53	0.00952	0.822 (0.097)	4.629	0.28688
ND4L	14	297	0.411	6	11	0.01417	0.857 (0.056)	1.019	0.359286
R. p. pyrenaica	2	297	0.404	1					0.356902
R. p. ornata	1	297
R. pyrenaica	4	297	0.407	2	7	0.01178	0.500 (0.265)	3.251	0.356902
R. r. balcanica	1	297
R. r. cartusiana	1	297
R. r. hybrids	2	297	0.411	1
R. r. rupicapra	3	297	0.415	2	2	0.00449	0.667 (0.314)	1.061	0.361111
R. r. tatrica	2	297	0.414	1
R. rupicapra	10	297	0.413	4	7	0.00673	0.778 (0.091)	0.592	0.360292
ND5	14	1809	0.4	8	108	0.0229	0.901 (0.058)	7.464	0.29746
R. p. pyrenaica	2	1809	0.397	2	2	0.00111	1.000 (0.500)	0.693	0.295246
R. p. ornata	1	1809
R. pyrenaica	4	1809	0.398	3	48	0.01327	0.833 (0.222)	4.159	0.295943
R. r. balcanica	1	1809
R. r. cartusiana	1	1809
R. r. hybrids	2	1809	0.402	1
R. r. rupicapra	3	1809	0.401	2	8	0.00295	0.667 (0.314)	3.101	0.297824
R. r. tatrica	2	1809	0.4	1
R. rupicapra	10	1809	0.401	5	82	0.01119	0.822 (0.097)	6.412	0.298067
ND6	14	517	0.366	7	45	0.02515	0.890 (0.055)	3.694	0.270873
R. p. pyrenaica	2	517	0.363	2	1	0.00193	1.000 (0.500)	0	0.27197
R. p. ornata	1	517
R. pyrenaica	4	517	0.364	3	13	0.01257	0.833 (0.222)	1.919	0.272754
R. r. balcanica	1	517
R. r. cartusiana	1	517
R. r. hybrids	2	517	0.369	1
R. r. rupicapra	3	517	0.369	2	2	0.00258	0.667 (0.314)	1.061	0.271625
R. r. tatrica	2	517	0.368	1
R. rupicapra	10	517	0.367	5	40	0.01891	0.822 (0.097)	3.57	0.270091
Gene = gene analyses, N = number of samples, bp = base pairs, N haplotypes = number of haplotypes, S = number of polymorphic sites, π = nucleotide diversity, h = haplotype diversity, SD = standard deviation, Fs = Fu’s Fs, SS = synonymous substitutions, NSS = non-synonymous substitutions
